# Supplementary material for: The mycotoxin phomoxanthone A disturbs the form and function of the inner mitochondrial membrane
Source: Cell Death Dis. 2018 Feb 19;9(3):286. doi: 10.1038/s41419-018-0312-8 (PMC5833434; doi:10.1038/s41419-018-0312-8)
Supplement: Supplementary file 1 — Supplemental Table S1 [file 41419_2018_312_MOESM1_ESM.xlsx]

## Sheet: new layout
	Kinase activity (% control)
	1 µM PXA		10 µM PXA
Kinase	Mean	SD	Mean	SD
ABL	102.743	0.45803	109.243	11.636
AMPK	91.221	9.3241	95.9179	0.680551
AMPK (hum)	110.309	6.48653	88.1966	6.21331
ASK1	96.1049	18.7831	94.8801	10.3997
Aurora A	109.639	0.0288237	98.2108	4.91926
Aurora B	101.191	3.3652	79.3606	9.66216
BRK	89.5947	2.98232	72.9087	10.8019
BRSK1	112.884	6.67443	109.312	0.472919
BRSK2	108.692	2.74487	99.7022	8.2416
BTK	97.5019	1.53151	95.0004	8.33539
CAMK1	100.143	8.11864	91.7175	1.66223
CAMKKb	116.587	5.8974	137.551	4.59219
CDK2-Cyclin A	95.0831	5.6562	86.894	1.37094
CDK9-Cyclin T1	107.092	5.53722	134.843	7.59642
CHK1	95.0268	3.42598	98.1815	6.98707
CHK2	106.049	6.90078	98.417	4.57557
CK1γ2	101.103	8.06202	106.33	21.7834
CK1δ	101.284	7.24424	89.9564	2.38603
CK2	107.572	6.65074	97.4485	10.5752
CLK2	101.286	10.4989	95.1164	1.77422
CSK	108.741	0.773222	95.6559	2.07581
DAPK1	119.696	4.19579	108.672	28.4103
DDR2	96.9063	4.99545	94.0154	5.73375
DYRK1A	110.554	7.28778	126.566	22.3479
DYRK2	121.92	11.2847	134.167	8.73238
DYRK3	110.887	16.6617	88.93	23.8949
EF2K	89.5267	19.0606	93.9973	22.4288
EIF2AK3	109.355	6.22074	105.917	3.73181
EPH-A2	107.852	0.98236	105.712	1.405
EPH-A4	106.859	18.6295	113.795	12.4389
EPH-B1	106.591	7.33484	175.806	17.351
EPH-B2	108.571	9.01533	107.97	19.1678
EPH-B3	91.9574	1.84264	89.4168	15.8412
EPH-B4	103.085	4.80488	104.389	0.515462
ERK1	93.2707	2.66321	90.2209	3.0455
ERK2	93.3808	1.15501	72.9202	4.56795
ERK5	103.607	10.4707	108.234	0.418473
ERK8	94.5862	5.05749	81.1401	9.27506
FGF-R1	100.84	12.2984	98.6836	4.02176
GCK	104.932	6.666	94.6625	6.25556
GSK3b	114.337	5.64692	100.699	3.57407
HER4	108.2	12.7637	121.262	2.97048
HIPK1	91.4622	4.90843	68.3999	7.91838
HIPK2	109.844	5.07837	98.0698	1.88146
HIPK3	93.5219	7.40091	84.6775	5.71508
IGF-1R	81.3816	0.634434	73.4333	2.82539
IKKb	95.6335	10.1641	108.255	21.0042
IKKe	63.1038	3.92027	86.6996	8.47508
IR	116.587	1.76883	117.984	8.18554
IRAK1	106.945	10.5456	95.9456	12.0035
IRAK4	100.255	5.54491	87.4518	7.7777
IRR	95.0828	6.94262	81.0259	1.11941
JAK2	105.967	2.68605	103.637	10.0852
JNK1	98.4385	2.50643	100.298	6.29819
JNK2	93.491	35.0467	107.796	10.0284
JNK3	107.247	12.5194	110.069	3.66476
Lck	119.192	2.1306	123.041	0.282631
LKB1	112.156	27.0846	99.8504	5.72486
MAP4K3	112.863	9.06664	86.0441	10.5789
MAP4K5	82.0253	0.879764	72.1159	6.68366
MAPKAP-K2	104.361	3.39463	96.4426	2.02762
MAPKAP-K3	92.0589	4.42857	95.4679	5.9401
MARK1	104.416	9.3628	91.0671	20.0092
MARK2	111.26	5.39397	110.045	14.7887
MARK3	109.816	5.09356	101.256	6.88508
MARK4	87.6483	22.8541	82.0157	19.3972
MEKK1	104.334	9.55025	96.2085	2.58974
MELK	112.581	6.0651	91.8936	12.4641
MINK1	103.672	1.08905	55.3653	3.39431
MKK1	98.0958	0.734385	95.6784	4.02056
MKK2	96.1485	6.35473	98.0618	0.708826
MKK6	104.68	12.1678	104.079	3.39962
MLK1	79.6274	5.23872	66.8236	8.87784
MLK3	99.2464	1.73996	88.9078	12.7502
MNK1	102.519	2.14515	106.335	16.4406
MNK2	135.163	26.5839	109.366	5.77419
MPSK1	97.4492	0.801041	97.7532	7.32803
MSK1	110.753	5.33648	97.8776	7.50506
MST2	106.594	20.4534	48.8652	10.9169
MST3	79.0097	2.89238	79.0855	6.04082
MST4	84.9367	1.56109	74.5297	13.9915
NEK2a	115.781	0.676081	97.4403	3.49072
NEK6	106.173	4.60152	102.049	5.14351
NUAK1	87.6781	11.6191	88.557	0.0806184
OSR1	111.317	4.46583	103.305	6.14852
p38a MAPK	99.6334	38.3643	95.7994	3.89428
p38b MAPK	115.352	2.00303	78.3729	31.6041
p38d MAPK	98.3287	2.04297	97.8936	12.0665
p38g MAPK	100.158	0.212515	96.4236	14.87
PAK2	108.807	7.28057	101.223	3.43798
PAK4	97.8988	11.5734	108.153	0.199673
PAK5	116.558	0.976727	105.708	18.1358
PAK6	110.964	6.44421	100.844	0.912244
PDGFRA	114.783	9.08991	97.5611	5.21956
PDK1	103.143	4.48713	83.5337	12.7025
PHK	116.527	6.77741	114.013	1.63086
PIM1	98.4512	0.610492	91.8158	5.0125
PIM2	118.521	0.406453	107.025	5.26469
PIM3	99.2351	6.28753	84.8614	0.583996
PINK	99.5228	0.693542	100.877	3.12859
PKA	103.669	9.81755	96.2466	2.64605
PKBa	108.61	6.34232	108.384	1.59739
PKBb	99.8612	5.56329	93.0916	8.40923
PKCa	97.5789	3.33446	105.161	7.7836
PKCz	93.2157	4.89668	102.436	1.0696
PKCγ	93.8493	7.49022	106.174	7.98166
PKD1	114.263	0.394318	125.236	21.1293
PLK1	104.835	15.6401	104.292	2.67668
PRAK	107.126	0.412702	74.917	0.479639
PRK2	107.283	3.04695	99.8047	4.95995
RIPK2	111.836	2.52316	102.391	14.4037
ROCK 2	82.1323	2.05123	84.5825	5.74234
RSK1	86.6962	19.3957	92.8611	6.3044
RSK2	95.4672	6.71275	93.899	10.4142
S6K1	97.7202	7.90206	88.6695	1.67057
SGK1	99.3786	17.557	97.0345	18.8498
SIK2	99.5157	6.42734	95.0786	4.40297
SIK3	107.086	2.81273	87.7086	20.4829
SmMLCK	108.837	13.8146	101.508	0.59016
Src	110.707	1.92907	133.908	1.10891
SRPK1	110.167	0.570185	99.388	6.18491
STK33	102.778	2.11396	106.888	9.99995
SYK	102.362	3.87145	105.365	1.47096
TAK1	98.8566	7.47747	84.1292	17.0816
TAO1	100.213	13.4984	90.5059	0.774496
TBK1	110.67	2.65948	124.489	8.24717
TESK1	101.283	5.65367	106.041	0.687799
TGFBR1	102.659	20.4293	102.809	1.66352
TIE2	86.6563	7.94931	90.3393	9.94824
TLK1	108.371	3.44675	114.08	1.6726
TrkA	96.242	1.02335	79.2344	6.87425
TSSK1	105.405	1.27488	129.037	19.9477
TTBK1	101.516	10.774	103.061	4.94697
TTBK2	103.35	3.14768	94.3194	10.8539
TTK	92.9267	0.63664	95.402	16.3076
ULK1	97.4763	6.11812	82.014	7.70268
ULK2	104.861	0.78052	97.4305	4.41907
VEG-FR	84.698	5.46532	92.2943	6.02881
WNK1	104.442	1.22497	98.6648	0.781421
YES1	95.8199	1.77998	114.628	15.5121
ZAP70	98.3019	5.49865	133.138	6.87682
